# Supplementary material for: Catastrophic health expenditure on chronic non-communicable diseases among elder population: A cross-sectional study from a sub-metropolitan city of Eastern Nepal
Source: PLoS One. 2022 Dec 13;17(12):e0279212. doi: 10.1371/journal.pone.0279212 (PMC9747046; doi:10.1371/journal.pone.0279212)
Supplement: S1 Dataset — (XLSX) [file pone.0279212.s002.xlsx]

## Sheet: Data
Age	AgeGroup	Gender	FamilyType	FamilyType2	MembersCat	MembersCat2	2.2.i.HHmember	WorkOutside	ForeignEmployee	NoOfChild	ChildCat4	LivingWith	LivingWithCat2	Education	EducatCate3	Religion	Religion2Cat	Ethnicity	EthnicityCat3	MarriedStatus	MaritalStat2Cat	Occupation	Occupation2Cat	FamIncome/mon	IncomCat3	PerCapIncome(US$)	PovertyLine≤1.9 US	3.1.1HHE	3.1.2.HHP	3.1.3HHF	3.1.3 total A	3.2.1HHFS	3.2.2HHclothes	3.2.3iHHPerosnal used	3.2.3iiHHper	3.2.4Hitems	3.2.5W,E,F&S	3.2.6Transport	3.2.7Tele+ph+net	3.2.8HHRent	3.2.9HealthExpenditure	3.2.10entertainment+cable	3.2.11loan	3.2.12other(specify)	Total B	3.3Gift Y	3.3.1clothes/Shoes	3.3.2personal	3.3.3houseitem
68	1	2	2	2	2	2	6	1	1	4	2	2	2	5	3	1	1	2	2	2	1	4	1	25000	1	1.20773	1	10000	0	1000	11000	3000	1000	50	300	1500	600	600	500	0	500	250	0	500	8750	2	0	0	0
77	2	1	1	1	1	1	5	1	1	3	1	2	2	1	1	1	1	2	2	2	1	1	1	20000	1	1.15942	1	7000	0	0	7000	0	1000	150	750	2000	200	600	100	0	2000	100	0	200	6950	2	0	0	0
75	2	2	2	2	2	2	6	2	2	4	2	2	2	5	3	1	1	2	2	2	1	2	2	40000	2	1.93237	0	15000	0	0	15000	2000	1000	50	300	5000	1000	1000	100	0	500	500	0	500	11900	2	0	0	0
73	2	2	2	2	1	1	5	1	1	4	2	2	2	3	2	1	1	2	2	2	1	3	2	30000	1	1.73913	1	10000	0	0	10000	1500	500	100	500	2000	500	10000	200	0	1000	300	0	500	17000	2	0	0	0
80	3	1	1	1	1	1	2	1	1	2	1	1	1	1	1	4	2	2	2	2	1	1	1	12000	1	1.73913	1	5000	1000	500	6500	0	1000	100	200	2000	400	600	300	0	700	100	0	0	5300	1	1000	0	0
66	1	1	2	2	2	2	7	3	2	6	2	2	2	1	1	4	2	2	2	2	1	1	1	200000	3	8.28157	0	15000	5000	0	20000	2000	10000	150	1050	5000	1000	1000	3000	0	1000	5000	0	500	29550	2	0	0	0
60	1	1	2	2	2	2	2	2	2	2	1	1	1	1	1	1	1	2	2	2	1	1	1	150000	3	21.7391	0	10000	1000	0	11000	0	1000	400	800	3000	500	800	2000	0	200	200	0	500	9000	1	5000	2000	1000
67	1	2	1	1	1	1	2	2	2	5	2	1	1	1	1	1	1	2	2	2	1	3	2	80000	3	11.5942	0	20000	0	0	20000	0	5000	200	400	5000	1000	500	2000	0	280	1000	0	500	15680	2	0	0	0
66	1	2	2	2	1	1	3	2	2	2	1	2	2	1	1	1	1	2	2	2	1	4	1	100000	3	9.66184	0	20000	0	0	20000	0	4000	100	300	5000	1000	500	2000	0	500	200	0	1000	14500	2	0	0	0
60	1	1	2	2	1	1	3	1	1	2	1	3	2	1	1	4	2	2	2	2	1	1	1	40000	2	3.86473	0	5000	2000	1000	8000	0	1000	200	600	2000	1000	800	2000	0	340	1000	0	500	9240	1	5000	0	0
60	1	1	2	2	2	2	6	2	2	3	1	2	2	1	1	1	1	2	2	2	1	1	1	120000	3	5.7971	0	20000	0	0	20000	5000	2000	100	600	5000	700	1000	2000	0	400	1000	0	1000	18700	1	12000	0	5000
68	1	2	2	2	1	1	4	2	2	3	1	3	2	1	1	1	1	2	2	4	2	3	2	80000	3	5.7971	0	15000	0	0	15000	0	1500	150	600	2000	500	500	200	13000	500	200	2000	500	21500	1	3000	0	0
62	1	2	2	2	1	1	5	1	1	3	1	2	2	1	1	4	2	2	2	2	1	4	1	29000	1	1.68116	1	7000	5000	500	12500	3000	1000	100	500	2000	500	600	100	0	1000	200	0	500	9400	1	1000	0	1000
64	1	1	2	2	1	1	5	1	1	3	1	2	2	1	1	1	1	2	2	3	2	1	1	20000	1	1.15942	1	7000	0	0	7000	0	1000	50	250	2500	500	500	500	0	340	200	0	4000	9790	2	0	0	0
83	3	2	2	2	1	1	3	1	1	5	2	2	2	1	1	4	2	2	2	4	2	4	1	25000	1	2.41546	0	10000	5000	1000	16000	3000	1000	50	150	3000	400	500	300	0	280	200	0	1000	9830	2	0	0	0
60	1	1	1	1	1	1	5	1	1	4	2	2	2	1	1	2	2	2	2	2	1	3	2	50000	2	2.89855	0	10000	0	300	10300	0	3000	100	500	2000	300	300	1200	1000	400	2000	5000	1000	16700	2	0	0	0
61	1	2	2	2	1	1	4	1	1	2	1	3	2	4	3	4	2	2	2	2	1	3	2	30000	1	2.17391	0	12000	0	500	12500	0	1000	100	400	2000	500	700	500	0	400	200	0	1000	6700	2	0	0	0
69	1	1	2	2	1	1	5	1	1	6	2	2	2	1	1	1	1	2	2	2	1	1	1	50000	2	2.89855	0	20000	0	0	20000	3000	1200	100	500	2500	1200	500	500	0	2000	500	0	2000	13900	2	0	0	0
86	3	1	2	2	2	2	6	1	1	3	1	2	2	1	1	2	2	2	2	2	1	1	1	50000	2	2.41546	0	7000	2000	500	9500	6000	2000	150	900	2000	700	500	1000	0	700	250	0	2000	16050	2	0	0	0
63	1	1	2	2	3	2	11	1	1	8	3	2	2	1	1	1	1	1	1	2	1	1	1	120000	3	3.16206	0	25000	0	0	25000	7000	3000	1000	11000	10000	2300	1000	1500	0	400	550	0	4000	40750	2	0	0	0
75	2	1	2	2	2	2	5	1	1	2	1	2	2	1	1	1	1	1	1	2	1	1	1	70000	3	4.05797	0	15000	0	0	15000	4000	3000	100	500	4000	1200	1000	2000	0	340	550	0	0	16590	2	0	0	0
70	2	1	2	2	2	2	7	2	2	2	1	2	2	1	1	1	1	2	2	2	1	1	1	70000	3	2.89855	0	20000	0	0	20000	5000	3000	100	700	5000	1000	1000	2000	0	520	550	0	1000	19770	2	0	0	0
65	1	2	1	1	1	1	2	1	1	9	3	2	2	1	1	1	1	1	1	2	1	3	2	20000	1	2.89855	0	9000	0	1000	10000	5000	2700	100	200	2000	700	200	300	2000	400	250	0	2000	15750	1	2000	1000	0
75	2	1	2	2	2	2	7	1	1	3	1	2	2	1	1	1	1	1	1	2	1	1	1	50000	2	2.07039	0	15000	0	0	15000	3000	2000	100	700	5000	1000	1000	2000	0	600	250	0	2000	17550	2	0	0	0
75	2	2	2	2	1	1	2	2	2	2	1	3	2	1	1	1	1	1	1	2	1	3	2	20000	1	2.89855	0	8000	0	0	8000	0	2000	100	200	2000	500	500	500	0	500	250	0	0	6450	2	0		0
72	2	2	2	2	1	1	1	1	1	4	2	2	2	1	1	1	1	1	1	2	1	3	2	60000	2	17.3913	0	15000	0	0	15000	5000	3000	200	200	2000	800	480	1200	0	1020	250	0	700	14650	2	0	0	0
82	3	2	3	2	3	2	9	1	1	4	2	2	2	1	1	3	2	5	3	2	1	3	2	80000	3	2.57649	0	25000	0	0	25000	12000	5000	100	900	5000	1500	2000	1200	0	1200	550	0	600	29950	2	0	0	0
65	1	2	2	2	1	1	5	2	2	4	2	2	2	3	2	4	2	2	2	2	1	4	1	150000	3	8.69565	0	20000	0	0	20000	2000	2000	200	1000	5000	600	1200	2000	0	1200	550	10000	4000	29550	1	3000	2000	0
70	2	2	2	2	2	2	7	1	1	2	1	2	2	4	3	1	1	3	3	2	1	3	2	30000	1	1.24224	1	10000	0	0	10000	1000	2000	200	1400	2000	700	500	300	0	500	250	0	1000	9650	2	0	0	0
63	1	1	2	2	1	1	5	1	1	4	2	2	2	3	2	1	1	3	3	2	1	3	2	70000	3	4.05797	0	20000	0	0	20000	3000	1000	50	250	2000	550	1120	2000	0	280	250	0	100	10550	2	0	0	0
65	1	2	2	2	2	2	7	3	2	7	3	2	2	1	1	2	2	2	2	2	1	3	2	30000	1	1.24224	1	12000	0	0	12000	3000	2000	100	700	4000	550	1000	1000	0	420	250	0	2000	14920	2	0	0	0
73	2	2	2	2	2	2	6	2	2	3	1	2	2	3	2	1	1	3	3	2	1	3	2	60000	2	2.89855	0	25000	0	0	25000	4000	3000	100	600	5000	1700	1000	2000	0	280	700	0	3000	21280	2	0	0	0
87	3	1	2	2	1	1	5	2	2	2	1	2	2	1	1	1	1	2	2	2	1	1	1	50000	2	2.89855	0	15000	0	0	15000	5000	2000	50	250	3000	500	1500	500	0	600	550	0	1000	14900	2	0	0	0
72	2	2	2	2	2	2	6	1	1	4	2	2	2	1	1	1	1	2	2	2	1	2	2	100000	3	4.83092	0	25000	0	0	25000	8000	5000	200	1200	6000	1200	1000	2000	0	600	3000	0	5000	33000	2	0	0	0
71	2	1	2	2	1	1	5	2	2	8	3	2	2	1	1	1	1	2	2	2	1	1	1	60000	2	3.47826	0	20000	0	0	20000	1500	3000	200	1000	4000	820	1500	2000	0	360	550	0	3000	17730	2	0	0	0
73	2	2	2	2	1	1	7	1	1	4	2	2	2	2	2	1	1	1	1	2	1	3	2	40000	2	1.65631	1	15000	0	0	15000	4000	2000	100	700	2000	700	1200	2000	0	1000	550	0	1700	15850	2	0	0	0
70	2	2	2	2	2	2	6	2	2	6	2	2	2	2	2	2	2	2	2	2	1	3	2	40000	2	1.93237	0	15000	1200	0	16200	5000	2000	120	720	2000	700	1200	500	0	440	550	0	1000	14110	1	2000	500	500
65	1	1	2	2	2	2	14	1	1	8	3	2	2	2	2	3	2	4	3	2	1	1	1	100000	3	2.07039	0	25000	0	0	25000	6000	2000	100	1400	5000	4000	2000	1500	0	1000	550	0	2000	25450	2	0	0	0
75	2	1	2	2	2	2	7	2	2	4	2	2	2	2	2	2	2	2	2	2	1	1	1	25000	1	1.0352	1	8000	0	0	8000	5000	2000	100	700	3000	1500	1000	500	0	180	550	0	0	14430	2	0	0	0
85	3	1	2	2	2	2	8	1	1	4	2	2	2	4	3	1	1	1	1	2	1	1	1	100000	3	3.62319	0	15000	0	0	15000	8000	2000	120	960	4000	2000	1000	1500	0	540	1550	0	3000	24550	2	0	0	0
63	1	1	1	1	1	1	1	1	1	0	0	1	1	6	3	4	2	2	2	1	2	3	2	20000	1	5.7971	0	5000	2000	5000	12000	0	0	150	150	1000	300	100	200	0	330	550	0	200	2830	1	2000	0	0
95	3	1	2	2	1	1	5	2	2	7	3	2	2	1	1	1	1	3	3	2	1	1	1	60000	2	3.47826	0	10000	3000	500	13500	2000	1500	100	500	3500	700	1200	1500	0	300	550	10000	1000	22750	1	2000	0	0
75	2	2	2	2	1	1	5	1	1	5	2	2	2	6	3	1	1	3	3	2	1	2	2	70000	3	4.05797	0	20000	0	0	20000	3000	2000	150	750	4500	700	1200	1500	0	500	1550	5000	1000	21700	1	5000	0	0
70	2	1	2	2	2	2	5	1	1	5	2	2	2	1	1	1	1	2	2	4	2	1	1	70000	3	4.05797	0	15000	0	0	15000	3000	2000	100	500	4000	700	1000	2000	0	300	550	0	500	14550	2	0	0	0
75	2	1	2	2	2	2	6	2	2	3	1	2	2	6	3	1	1	2	2	2	1	3	2	40000	2	1.93237	0	10000	1000	0	11000	2000	500	100	600	2000	700	1000	1500	0	1000	550	5000	0	14850	1	5000	0	0
78	2	2	2	2	1	1	5	2	2	5	2	2	2	6	3	1	1	1	1	4	2	2	2	40000	2	2.31884	0	20000	0	0	20000	3000	2000	150	750	2500	700	1000	2000	0	1000	250	5000	500	18700	2	0	0	0
60	1	1	2	2	2	2	8	2	2	4	2	2	2	6	3	4	2	2	2	2	1	3	2	40000	2	1.44928	1	14000	10000	5000	29000	10000	500	200	1600	5000	1000	1000	2000	0	1000	2550	0	2000	26650	1	15000	0	0
63	1	2	1	1	1	1	2	2	2	2	1	2	2	6	3	1	1	1	1	2	1	3	2	42000	2	6.08696	0	7000	1000	1000	9000	0	1000	200	400	2000	700	1500	1300	0	400	350	0	500	8150	1	5000	0	10000
60	1	2	2	2	1	1	5	4	2	4	2	2	2	1	1	1	1	1	1	2	1	3	2	25000	1	1.44928	1	10000	2000	0	12000	1000	500	100	500	2000	700	500	1000	0	600	350	0	500	7650	1	5000	0	0
60	1	2	1	1	1	1	2	1	1	2	1	3	2	6	3	1	1	1	1	2	1	3	2	20000	1	2.89855	0	7000	3000	1000	11000	0	500	100	200	1000	500	1000	200	0	200	0	0	0	3600	2	0	0	0
78	2	2	2	2	2	2	6	1	1	6	2	2	2	3	2	1	1	1	1	2	1	3	2	25000	1	1.20773	1	10000	0	0	10000	100	2000	50	300	1500	400	500	500	0	700	350	0	1000	7350	1	5000	0	500
74	2	1	2	2	2	2	6	1	1	6	2	2	2	1	1	1	1	1	1	4	2	1	1	30000	1	1.44928	1	10000	0	0	10000	10000	3500	100	600	2000	500	1000	500	0	1000	350	0	1000	20450	2	0	0	0
70	2	2	1	1	1	1	2	1	1	3	1	1	1	1	1	1	1	1	1	2	1	3	2	15000	1	2.17391	0	7000	1000	0	8000	0	0	100	200	4000	0	1000	200	0	1700	0	0	0	7100	1	6000	0	2000
70	2	1	2	2	2	2	6	1	1	3	1	2	2	1	1	1	1	1	1	2	1	1	1	30000	1	1.44928	1	10000	0	0	10000	1000	2000	100	600	4000	500	1000	500	0	500	350	0	0	10450	2	0	0	0
63	1	2	2	2	2	2	9	1	1	4	2	2	2	3	2	1	1	3	3	4	2	3	2	60000	2	1.93237	0	20000	0	0	20000	10000	4000	100	900	6000	1000	2000	2000	0	400	350	0	0	26650	2	0	0	0
70	2	2	1	1	1	1	2	1	1	3	1	1	1	4	3	2	2	2	2	2	1	3	2	20000	1	2.89855	0	10000	0	0	10000	0	0	100	200	2000	0	500	200	0	1000	0	0	0	3900	1	10000	2000	5000
61	1	2	2	2	2	2	5	2	2	4	2	2	2	6	3	1	1	1	1	4	2	3	2	40000	2	2.31884	0	10000	0	0	10000	6000	3000	100	500	4000	1200	1000	1500	0	800	1350	5000	0	24350	2	0	0	0
79	2	2	2	2	2	2	7	2	2	4	2	2	2	3	2	1	1	1	1	2	1	2	2	70000	3	2.89855	0	20000	0	0	20000	2000	4000	100	700	5000	1800	2000	2000	0	1000	650	0	500	19650	1	5000	0	20000
86	3	1	2	2	2	2	8	1	1	4	2	4	2	1	1	1	1	1	1	2	1	1	1	30000	1	1.08696	1	12000	2000	2000	16000	100	1000	50	400	4000	1000	2000	1000	0	5000	350	5000	1000	20850	1	5000	0	0
63	1	2	2	2	2	2	8	1	1	3	1	2	2	1	1	1	1	1	1	2	1	2	2	20000	1	0.724638	1	10000	1000	0	11000	0	2000	100	800	4000	800	2000	1200	0	320	350	0	0	11470	2	0	0	0
70	2	1	2	2	1	1	4	2	2	10	3	2	2	1	1	1	1	3	3	2	1	1	1	25000	1	1.81159	1	7000	0	1000	8000	700	1000	100	400	2000	200	200	300	2000	500	0	0	0	7300	1	2000	0	0
72	2	1	2	2	1	1	5	1	1	2	1	3	2	1	1	1	1	2	2	4	2	1	1	30000	1	1.73913	1	10000	5000	1000	16000	0	3000	300	1500	1400	500	500	1500	0	500	0	0	1000	9900	2	0	0	0
65	1	1	2	2	2	2	7	1	1	3	1	2	2	2	2	1	1	3	3	2	1	1	1	80000	3	3.31263	0	25000	1000	0	26000	3500	3000	400	2800	4000	2000	2000	1600	0	600	1200	0	0	20700	2	0	0	0
73	2	1	2	2	2	2	8	1	1	7	3	2	2	1	1	1	1	2	2	2	1	1	1	60000	2	2.17391	0	60000	0	0	60000	10000	5000	200	1600	5000	2000	2000	1600	0	400	0	1000	0	28600	2	0	0	0
89	3	2	2	2	2	2	8	2	2	4	2	2	2	1	1	4	2	2	2	2	1	3	2	1000000	3	36.2319	0	17000	15000	5000	37000	10000	2000	200	1600	5000	1200	2000	2000	0	300	1000	0	1000	26100	1	3000	1000	0
65	1	1	1	1	1	1	2	1	1	7	3	1	1	1	1	1	1	1	1	4	2	4	1	10000	1	1.44928	1	4000	0	0	4000	0	0	50	100	1000	200	300	100	2000	300	0	0	0	4000	2	2000	0	0
71	2	1	2	2	1	1	5	1	1	5	2	2	2	1	1	1	1	2	2	4	2	1	1	30000	1	1.73913	1	10000	2000	1000	13000	12000	2000	100	500	5000	400	500	500	0	540	350	0	1000	22790	2	0	0	0
80	3	1	2	2	1	1	4	1	1	8	3	2	2	1	1	1	1	1	1	4	2	1	1	40000	2	2.89855	0	2000	0	0	2000	0	3000	500	2000	6000	600	3000	2500	0	1000	1350	0	1000	20450	1	2000	0	0
90	3	2	2	2	2	2	7	3	2	7	3	2	2	4	3	1	1	1	1	4	2	4	1	1000000	3	41.4079	0	15000	10000	7000	32000	0	4000	300	2100	4000	1900	2000	1000	0	400	350	0	3000	18750	1	2000	0	0
70	2	2	2	2	2	2	7	1	1	6	2	2	2	2	2	1	1	1	1	2	1	4	1	80000	3	3.31263	0	10000	5000	5000	20000	1600	4000	150	1050	2000	420	1000	1500	0	850	0	0	3000	15420	2	0	0	0
62	1	2	2	2	1	1	4	1	1	4	2	2	2	4	3	1	1	1	1	2	1	4	1	60000	2	4.34783	0	10000	0	0	10000	0	3000	100	400	5000	1700	500	2000	0	300	650	0	2000	15550	2	0	0	0
74	2	1	1	1	1	1	2	1	1	2	1	1	1	2	2	1	1	1	1	2	1	1	1	30000	1	4.34783	0	5000	10000	0	15000	0	5000	300	600	2500	1000	200	500	0	3000	350	6000	1000	20150	2	0	0	0
75	2	2	2	2	1	1	6	1	1	7	3	2	2	1	1	1	1	1	1	2	1	4	1	60000	2	2.89855	0	10000	2000	0	12000	12000	3000	300	1800	4000	1500	1000	500	0	600	350	0	1000	25750	1	2000	0	0
66	1	2	2	2	2	2	7	2	2	4	2	2	2	3	2	1	1	1	1	2	1	3	2	30000	1	1.24224	1	15000	1000	1000	17000	6000	3000	100	700	2500	700	1000	1200	0	800	350	500	0	16750	2	0	0	0
67	1	2	2	2	2	2	8	1	1	6	2	2	2	3	2	1	1	1	1	2	1	4	1	60000	2	2.17391	0	25000	0	0	25000	5000	2000	200	1600	4000	1600	2000	500	0	1000	350	0	5000	23050	2	0	0	0
60	1	2	2	2	2	2	4	2	2	3	1	2	2	1	1	1	1	1	1	2	1	3	2	40000	2	2.89855	0	10000	5000	1000	16000	0	3000	200	800	3000	600	2000	1000	0	320	650	0	2000	13370	1	0	0	0
64	1	2	2	2	1	1	4	1	1	5	2	2	2	2	2	1	1	1	1	2	1	3	2	70000	3	5.07246	0	20000	0	0	20000	0	2000	200	800	4000	2000	2500	1000	0	300	1650	0	2000	16250	2	0	0	0
70	2	2	2	2	1	1	5	1	1	3	1	2	2	2	2	1	1	1	1	2	1	3	2	60000	2	3.47826	0	5000	10000	0	15000	1500	3000	200	1000	4000	3000	2000	2000	0	760	650	0	2000	19910	2	0	0	0
62	1	2	1	1	1	1	5	1	1	8	3	4	2	1	1	2	2	2	2	2	1	3	2	60000	2	3.47826	0	15000	0	0	15000	300	2000	100	500	4000	420	1000	500	0	320	350	4000	5000	18390	1	2000	0	0
62	1	2	1	1	1	1	4	1	1	4	2	4	2	1	1	1	1	3	3	2	1	3	2	70000	3	5.07246	0	5000	10000	1000	16000	0	5000	400	1600	4000	700	3000	4000	0	320	1650	0	2000	22270	1	2000	0	0
65	1	2	2	2	2	2	9	2	2	2	1	2	2	4	3	1	1	1	1	2	1	3	2	70000	3	2.25443	0	20000	2000	0	22000	10000	2000	200	1800	5000	2000	3500	2000	0	1000	1650	0	500	29450	1	8000	0	0
68	1	2	2	2	2	2	6	1	1	2	1	2	2	1	1	1	1	1	1	2	1	3	2	60000	2	2.89855	0	10000	5000	2000	17000	1600	5000	200	1200	2000	1500	1000	500	0	600	1650	0	1000	16050	2	0	0	0
76	2	2	1	1	1	1	3	1	1	5	2	3	2	1	1	1	1	3	3	2	1	3	2	20000	1	1.93237	0	5000	2000	2000	9000	0	0	100	300	2000	0	100	0	0	5000	0	0	0	7400	1	2000	7000	2000
73	2	1	2	2	1	1	5	2	2	6	2	2	2	1	1	1	1	1	1	4	2	1	1	1000000	3	57.971	0	20000	2000	500	22500	9000	5000	200	1000	5000	2000	1000	2000	0	2000	1650	0	0	28650	1	2000	0	0
60	1	1	2	2	2	2	5	1	1	5	2	3	2	1	1	1	1	2	2	2	1	1	1	70000	3	4.05797	0	15000	5000	2000	22000	5000	7000	500	2500	4000	1500	2000	2000	0	690	650	0	3000	28340	2	0	0	0
68	1	1	2	2	2	2	5	1	1	2	1	2	2	1	1	1	1	2	2	2	1	1	1	40000	2	2.31884	0	7000	5000	2000	14000	1600	2500	100	500	2000	500	200	500	0	600	0	0	3000	11400	1	2000	2000	0
80	3	1	2	2	2	2	5	1	1	5	2	2	2	1	1	4	2	2	2	2	1	1	1	30000	1	1.73913	1	10000	7000	5000	22000	1600	2000	100	500	2000	800	100	500	0	5000	0	0	2000	14500	2	0	0	0
76	2	2	2	2	2	2	4	3	2	3	1	3	2	1	1	1	1	2	2	2	1	4	1	70000	3	5.07246	0	15000	0	0	15000	0	2000	300	1200	5000	1200	200	3000	0	320	350	0	3000	16270	2	0	0	0
60	1	1	2	2	1	1	2	3	2	0	0	1	1	5	3	4	2	2	2	1	2	3	2	20000	1	2.89855	0	7000	0	0	7000	0	500	500	1000	1000	500	200	2000	0	320	350	0	1000	6870	1	10000	5000	3000
85	3	1	2	2	2	2	7	1	1	5	2	2	2	1	1	4	2	2	2	4	2	1	1	60000	2	2.48447	0	20000	0	0	20000	8000	3000	200	1400	5000	800	3000	2000	0	5000	650	0	2000	30850	1	4000	0	0
76	2	2	2	2	2	2	8	1	1	3	1	2	2	5	3	1	1	2	2	2	1	3	2	50000	2	1.81159	1	15000	0	0	15000	5000	4000	200	1600	5000	1000	2000	2000	0	800	650	0	1000	23050	1	0	0	0
69	1	1	2	2	2	2	6	1	1	9	3	2	2	1	1	1	1	1	1	2	1	1	1	60000	2	2.89855	0	16000	0	0	16000	4000	2000	200	1200	4000	800	2000	2000	0	600	650	5000	2000	24250	1	4000	0	0
65	1	2	1	1	2	2	2	3	2	6	2	1	1	1	1	1	1	1	1	4	2	3	2	17000	1	2.46377	0	5000	0	2000	7000	0	0	200	400	2000	0	200	200	0	320	0	0	0	3120	1	15000	0	0
72	2	1	2	2	1	1	2	2	2	1	1	2	2	1	1	1	1	1	1	2	1	1	1	16000	1	2.31884	0	5000	0	0	5000	0	500	100	200	1000	0	200	200	0	320	350	0	1000	3770	1	5000	2000	0
90	3	2	2	2	2	2	8	3	2	6	2	2	2	3	2	2	2	2	2	2	1	3	2	30000	1	1.08696	1	15000	0	6000	21000	200	3000	50	400	4000	800	1000	500	0	5000	0	0	0	14900	1	5000	0	0
65	1	2	2	2	2	2	6	1	1	3	1	4	2	4	3	2	2	2	2	4	2	3	2	40000	2	1.93237	0	15000	0	0	15000	2000	3000	100	600	4000	800	200	500	0	600	0	0	0	11700	1	5000	0	2000
90	3	2	2	2	2	2	7	1	1	3	1	4	2	5	3	2	2	2	2	4	2	3	2	36000	2	1.49068	1	10000	0	0	10000	3000	2000	100	700	3000	440	500	400	0	700	0	0	0	10740	1	5000	0	0
77	2	2	2	2	2	2	6	1	1	5	2	2	2	1	1	1	1	1	1	2	1	4	1	40000	2	1.93237	0	18000	5000	3000	26000	2000	3000	100	600	4000	600	400	200	0	800	0	0	0	11600	1	3000	2000	0
90	3	2	2	2	1	1	5	1	1	3	1	2	2	1	1	1	1	2	2	2	1	4	1	40000	2	2.31884	0	12000	5000	1000	18000	1000	3000	100	500	3000	420	300	200	0	0	0	0	1000	9420	1	3000	0	0
91	3	1	2	2	2	2	7	2	2	9	3	2	2	1	1	1	1	2	2	2	1	1	1	60000	2	2.48447	0	20000	0	0	20000	3000	2000	100	700	3000	800	1000	800	0	1000	650	0	4000	16950	1	5000	0	0
79	2	2	2	2	2	2	5	1	1	2	1	3	2	4	3	1	1	2	2	2	1	3	2	20000	1	1.15942	1	7000	0	0	7000	100	0	50	250	1000	300	200	100	0	320	0	0	0	2270	1	2000	500	0
60	1	1	1	1	1	1	2	3	2	2	1	1	1	1	1	4	2	2	2	2	1	4	1	70000	3	10.1449	0	7000	2000	0	9000	0	2000	100	200	2000	200	200	1000	0	600	350	1000	3000	10550	1	2000	0	0
83	3	1	2	2	2	2	3	1	1	5	2	2	2	1	1	2	2	2	2	4	2	1	1	30000	1	2.89855	0	10000	1000	0	11000	1600	2000	100	300	2000	200	200	1500	0	800	350	0	0	8950	2	0	0	0
62	1	2	2	2	1	1	4	1	1	5	2	2	2	3	2	4	2	2	2	2	1	3	2	30000	1	2.17391	0	15000	0	0	15000	0	1000	100	400	2000	500	700	200	0	320	350	0	2000	7470	1	1000	0	0
67	1	2	1	1	1	1	2	1	1	0	0	1	1	1	1	1	1	2	2	2	1	4	1	15000	1	2.17391	0	5000	0	0	5000	0	1000	100	200	2000	200	500	200	0	320	350	0	0	4770	1	1000	0	0
75	2	2	1	1	1	1	2	1	1	3	1	1	1	4	3	1	1	1	1	2	1	3	2	20000	1	2.89855	0	7000	2000	0	9000	0	500	100	200	2000	200	500	300	0	600	350	0	0	4650	1	1000	0	0
72	2	1	2	2	2	2	6	1	1	3	1	2	2	1	1	1	1	4	3	4	2	1	1	40000	2	1.93237	0	10000	6000	0	16000	6000	3000	100	600	2500	500	1000	500	0	600	350	10000	0	25050	2	0	0	0
84	3	2	2	2	2	2	6	1	1	6	2	2	2	1	1	4	2	2	2	2	1	4	1	30000	1	1.44928	1	15000	0	0	15000	4000	2000	100	600	2000	500	1000	300	0	2000	0	0	0	12400	2	0	0	0
72	2	1	2	2	2	2	6	1	1	5	2	2	2	1	1	2	2	2	2	2	1	1	1	60000	2	2.89855	0	15000	0	0	15000	5000	2000	100	600	3000	1000	1000	600	0	420	0	0	0	13620	2	0	0	0
60	1	2	1	1	1	1	5	2	2	3	1	4	2	1	1	4	2	2	2	2	1	3	2	80000	3	4.63768	0	20000	0	0	20000	10000	2000	200	1000	5000	1000	1000	2000	0	220	1000	0	0	23220	2	0	0	0
69	1	2	2	2	1	1	5	1	1	4	2	2	2	4	3	1	1	2	2	2	1	3	2	35000	2	2.02899	0	15000	0	0	15000	0	2000	100	500	2000	700	1000	500	0	0	0	10000	0	16700	1	0	0	0
73	2	1	2	2	1	1	2	1	1	4	2	2	2	1	1	1	1	3	3	4	2	1	1	25000	1	3.62319	0	7000	0	10000	17000	0	0	200	400	1000	300	500	500	0	600	0	0	0	3300	1	2000	0	0
69	1	1	2	2	2	2	6	1	1	1	1	3	2	1	1	2	2	2	2	2	1	1	1	50000	2	2.41546	0	10000	5000	0	15000	10000	3000	200	1200	4000	1000	1000	1000	0	5000	650	0	0	26850	2	0	0	0
70	2	1	1	1	1	1	3	1	1	4	2	3	2	1	1	2	2	2	2	4	2	1	1	35000	2	3.38164	0	10000	0	1000	11000	0	2000	300	900	2000	500	500	500	0	0	350	0	0	6750	2	0	0	0
70	2	1	2	2	2	2	6	3	2	4	2	2	2	1	1	1	1	2	2	4	2	1	1	60000	2	2.89855	0	30000	0	1000	31000	0	5000	200	1200	1000	1000	1000	2000	0	1600	650	0	0	13450	2	0	0	0
62	1	1	2	2	1	1	4	2	2	1	1	2	2	1	1	1	1	2	2	2	1	1	1	60000	2	4.34783	0	15000	0	0	15000	0	5000	200	800	1000	500	1000	1500	0	2500	650	0	0	12950	2	0	0	0
60	1	1	2	2	2	2	4	2	2	3	1	3	2	3	2	5	2	2	2	4	2	1	1	50000	2	3.62319	0	20000	0	0	20000	3000	2000	200	800	5000	700	500	1000	0	500	350	0	0	13850	1	5000	0	2000
70	2	1	2	2	1	1	3	3	2	5	2	2	2	1	1	1	1	2	2	4	2	1	1	60000	2	5.7971	0	10000	5000	1000	16000	0	500	300	900	4000	700	500	1600	0	468	350	0	0	9018	1	5000	0	5000
75	2	2	1	1	1	1	5	1	1	6	2	4	2	1	1	2	2	2	2	2	1	4	1	35000	2	2.02899	0	13000	0	2000	15000	0	2000	100	500	5000	500	1000	500	0	300	350	0	0	10150	2	0	0	0
78	2	2	2	2	1	1	5	1	1	4	2	2	2	3	2	1	1	2	2	2	1	3	2	30000	1	1.73913	1	10000	0	500	10500	1000	2000	100	500	3000	500	500	300	0	300	350	0	0	8450	1	0	0	0
72	2	2	2	2	2	2	6	1	1	6	2	2	2	4	3	1	1	1	1	2	1	4	1	70000	3	3.38164	0	10000	1000	1000	12000	5000	1000	100	600	2000	1000	1000	1200	0	500	350	0	0	12650	2	0	0	0
69	1	1	2	2	3	2	13	2	2	6	2	2	2	1	1	5	2	2	2	2	1	1	1	120000	3	2.67559	0	30000	5000	5000	40000	10000	5000	200	2600	10000	1000	2000	2000	0	200	350	0	0	33150	1	0	0	0
62	1	2	1	1	1	1	4	1	1	2	1	4	2	4	3	1	1	1	1	2	1	3	2	20000	1	1.44928	1	5000	5000	5000	15000	0	2000	300	1200	2000	1000	1000	1000	0	220	350	0	0	8770	2	0	0	0
68	1	1	1	1	1	1	2	1	1	2	1	1	1	1	1	1	1	3	3	2	1	1	1	20000	1	2.89855	0	7000	0	1000	8000	0	1000	200	400	2000	300	100	200	0	200	350	0	0	4550	1	2000	0	0
61	1	1	1	1	1	1	2	1	1	4	2	1	1	1	1	1	1	3	3	2	1	1	1	50000	2	7.24638	0	5000	5000	5000	15000	0	0	200	400	1000	200	100	100	0	170	0	0	0	1970	1	2000	0	0
72	2	1	2	2	1	1	5	1	1	6	2	2	2	1	1	1	1	3	3	2	1	1	1	60000	2	3.47826	0	10000	0	0	10000	7000	2000	300	1500	5000	1000	2000	2000	0	1000	1000	0	0	22500	1	5000	0	0
79	2	2	2	2	2	2	4	1	1	4	2	2	2	1	1	4	2	2	2	2	1	3	2	50000	2	3.62319	0	10000	2000	2000	14000	0	1000	400	1600	2000	500	2000	2000	0	500	1000	0	0	10600	1	7000	0	0
60	1	1	1	1	1	1	2	1	1	3	1	1	1	1	1	1	1	3	3	2	1	1	1	18000	1	2.6087	0	7000	0	0	7000	0	1000	200	400	500	200	200	0	0	500	0	0	0	2800	1	0	0	0
74	2	2	2	2	1	1	4	1	1	6	2	2	2	1	1	1	1	3	3	2	1	2	2	50000	2	3.62319	0	20000	0	0	20000	0	2000	200	800	2000	700	2000	2000	0	200	350	0	0	10050	2	0	0	0
65	1	1	2	2	1	1	4	1	1	5	2	2	2	2	2	1	1	1	1	2	1	3	2	60000	2	4.34783	0	15000	1000	0	16000	1000	2000	200	800	1000	200	500	1000	0	400	1000	0	0	7900	1	5000	0	0
72	2	1	2	2	2	2	6	1	1	2	1	4	2	1	1	2	2	2	2	2	1	1	1	40000	2	1.93237	0	10000	2000	0	12000	1000	2000	200	1200	1200	600	2000	1000	0	300	1000	0	0	10300	2	0	0	0
70	2	2	2	2	1	1	5	1	1	6	2	2	2	4	3	4	2	2	2	4	2	3	2	40000	2	2.31884	0	10000	0	4000	14000	2000	3000	200	1000	1000	1000	1000	1000	0	500	1000	0	0	11500	2	0	0	0
82	3	1	2	2	1	1	6	1	1	5	2	4	2	1	1	4	2	2	2	4	2	1	1	50000	2	2.41546	0	20000	2000	1000	23000	20000	1000	200	1200	5000	1600	1000	2000	0	1000	1000	0	0	33800	2	0	0	0
70	2	1	2	2	2	2	6	1	1	1	1	3	2	1	1	1	1	3	3	3	2	1	1	35000	2	1.69082	1	10000	0	0	10000	5000	2000	200	1200	2000	700	1000	1000	0	500	350	0	0	13750	2	0	0	0
60	1	1	1	1	1	1	5	1	1	3	1	4	2	1	1	1	1	3	3	2	1	1	1	60000	2	3.47826	0	10000	1000	0	11000	0	2000	400	2000	5000	700	1000	1000	0	1500	500	0	0	13700	2	0	0	0
65	1	2	2	2	1	1	5	2	2	6	2	2	2	1	1	1	1	6	3	2	1	4	1	200000	3	11.5942	0	20000	0	0	20000	6000	2000	400	2000	5000	2000	1000	2000	0	1000	500	0	0	21500	1	10000	0	0
70	2	1	2	2	2	2	8	1	1	1	1	2	2	1	1	1	1	3	3	4	2	2	2	60000	2	2.17391	0	20000	15000	0	35000	10000	2000	400	3200	5000	1000	1000	1000	0	240	500	0	0	23940	2	0	0	0
63	1	1	1	1	1	1	3	2	2	2	1	4	2	1	1	4	2	2	2	2	1	4	1	60000	2	5.7971	0	10000	1000	0	11000	7000	2000	400	1200	2000	400	1000	2000	0	500	1000	0	0	17100	1	5000	0	0
70	2	1	2	2	2	2	6	1	1	4	2	4	2	1	1	2	2	2	2	4	2	1	1	50000	2	2.41546	0	10000	5000	1000	16000	5000	2000	200	1200	7000	700	1000	500	0	5000	500	0	0	22900	2	0	0	0
60	1	1	2	2	1	1	6	1	1	3	1	2	2	1	1	4	2	2	2	2	1	1	1	40000	2	1.93237	0	10000	5000	1000	16000	6000	2000	300	1800	5000	700	1000	1000	0	160	500	0	0	18160	1	10000	0	5000
70	2	1	2	2	1	1	5	2	2	6	2	2	2	1	1	2	2	2	2	2	1	1	1	60000	2	3.47826	0	10000	1000	0	11000	3000	2000	300	1500	5000	500	1000	1000	0	600	1000	0	0	15600	2	0	0	0
82	3	1	2	2	1	1	5	1	1	5	2	2	2	5	3	2	2	2	2	4	2	3	2	50000	2	2.89855	0	10000	5000	0	15000	7000	2000	200	1000	2000	800	1000	2000	0	540	1000	0	0	17340	1	10000	2000	5000
66	1	1	2	2	2	2	8	2	2	3	1	2	2	1	1	1	1	3	3	4	2	1	1	100000	3	3.62319	0	30000	5000	0	35000	25000	3000	400	3200	10000	2000	2000	3000	0	1000	2000	0	0	51200	1	20000	10000	5000
73	2	1	2	2	1	1	5	2	2	7	3	2	2	1	1	2	2	2	2	4	2	1	1	60000	2	3.47826	0	15000	0	0	15000	5000	2000	300	1500	5000	1200	1000	1000	0	1500	1000	0	0	19200	1	7000	5000	0
73	2	1	2	2	1	1	5	1	1	4	2	2	2	1	1	4	2	2	2	4	2	4	1	50000	2	2.89855	0	10000	1000	0	11000	10000	2000	200	1000	3000	1000	1000	1000	0	338	1000	0	0	20338	2	0	0	0
65	1	1	2	2	1	1	5	2	2	3	1	2	2	1	1	1	1	3	3	2	1	1	1	70000	3	4.05797	0	10000	5000	0	15000	7000	2000	400	2000	4000	1000	1000	1500	0	1000	1000	0	0	20500	1	7000	5000	0
61	1	1	1	1	1	1	3	2	2	5	2	2	2	1	1	1	1	3	3	2	1	1	1	40000	2	3.86473	0	15000	1000	0	16000	5000	2000	300	900	2000	700	1000	1500	0	300	500	0	0	13900	1	5000	2000	1000
60	1	1	1	1	1	1	2	1	1	2	1	1	1	1	1	1	1	3	3	2	1	1	1	30000	1	4.34783	0	7000	5000	0	12000	0	1000	200	400	1000	700	1000	1500	0	420	500	0	0	6520	1	2000	0	2000
60	1	1	1	1	1	1	2	1	1	2	1	1	1	1	1	1	1	3	3	2	1	3	2	60000	2	8.69565	0	10000	5000	0	15000	0	2000	400	800	1000	0	1000	500	0	1000	500	0	0	6800	2	0	0	0
66	1	2	1	1	1	1	2	1	1	4	2	1	1	1	1	1	1	3	3	2	1	4	1	20000	1	2.89855	0	6000	2000	5000	13000	0	0	200	400	500	180	500	500	0	500	100	0	0	2680	1	7000	5000	0
86	3	2	3	2	2	2	8	1	1	4	2	2	2	1	1	1	1	1	1	4	2	3	2	50000	2	1.81159	1	15000	6000	2000	23000	3500	2000	400	3200	5000	2000	1000	1000	0	7000	1000	7000	0	32700	1	0	0	0
97	3	2	2	2	1	1	4	2	2	3	1	2	2	1	1	1	1	2	2	4	2	3	2	100000	3	7.24638	0	20000	0	0	20000	55000	3000	500	2000	2000	1000	1000	2000	0	2000	2000	0	0	70000	1	5000	0	5000
73	2	2	2	2	2	2	6	2	2	5	2	4	2	1	1	4	2	2	2	2	1	3	2	60000	2	2.89855	0	20000	5000	0	25000	12000	3000	400	2400	5000	1000	1000	2000	0	500	1000	0	0	27900	1	12000	0	20000
62	1	1	1	1	1	1	2	1	1	1	1	1	1	1	1	1	1	2	2	2	1	1	1	50000	2	7.24638	0	10000	20000	0	30000	0	5000	500	1000	2000	5000	2000	2000	0	500	1000	0	0	18500	2	0	0	0
67	1	2	2	2	1	1	5	2	2	5	2	2	2	1	1	1	1	3	3	2	1	4	1	25000	1	1.44928	1	10000	5000	0	15000	0	2000	400	2000	2000	700	500	1200	0	700	300	5000	0	14400	2	0	0	0
60	1	1	2	2	1	1	5	2	2	3	1	4	2	1	1	4	2	2	2	4	2	1	1	60000	2	3.47826	0	10000	2000	1000	13000	1000	1000	300	1500	2000	700	1000	1200	0	2000	350	2500	0	13250	1	5000	0	0
60	1	1	2	2	2	2	6	1	1	3	1	2	2	3	2	1	1	3	3	4	2	1	1	90000	3	4.34783	0	30000	0	0	30000	5100	1000	400	2400	2000	2500	1000	1000	0	500	1000	16000	0	32500	1	5000	0	0
61	1	1	2	2	1	1	3	2	2	3	1	2	2	3	2	1	1	2	2	4	2	1	1	60000	2	5.7971	0	10000	1000	500	11500	0	2000	500	1500	2000	1300	200	1000	0	1000	300	0	0	9300	2	0	0	0
75	2	2	2	2	2	2	7	2	2	6	2	4	2	1	1	1	1	3	3	2	1	2	2	60000	2	2.48447	0	20000	5000	1000	26000	5000	1000	300	2100	5000	2000	1000	1500	0	700	1000	0	1000	20300	1	5000	0	0
64	1	1	2	2	1	1	4	2	2	3	1	2	2	1	1	1	1	3	3	4	2	4	1	70000	3	5.07246	0	10000	5000	1000	16000	3000	2000	700	2800	2000	1000	500	1000	0	1000	1000	0	500	14800	2	0	0	0
67	1	1	2	2	1	1	3	1	1	5	2	2	2	1	1	1	1	3	3	4	2	4	1	35000	2	3.38164	0	7000	5000	0	12000	0	2000	500	1500	2000	700	200	500	0	1500	500	0	0	8900	2	0	0	0
60	1	1	2	2	2	2	6	1	1	4	2	2	2	2	2	1	1	3	3	2	1	1	1	80000	3	3.86473	0	20000	0	0	20000	4000	2000	400	2400	2000	1000	1000	1500	0	200	1000	0	0	15100	2	0	0	0
60	1	1	2	2	2	2	6	1	1	3	1	2	2	1	1	1	1	3	3	4	2	1	1	60000	2	2.89855	0	10000	5000	0	15000	3000	2000	400	2400	2000	1000	300	500	0	300	350	0	0	11850	2	0	0	0
70	2	1	2	2	1	1	4	2	2	4	2	2	2	3	2	4	2	2	2	2	1	1	1	35000	2	2.53623	0	15000	0	2000	17000	2000	2000	300	1200	1000	500	1000	1000	0	2000	1000	1500	0	13200	2	0	0	0
70	2	1	2	2	1	1	5	1	1	2	1	4	2	1	1	4	2	2	2	2	1	1	1	60000	2	3.47826	0	20000	0	0	20000	0	1000	500	2500	1500	500	500	500	0	1200	2000	2000	0	11700	2	0	0	0
72	2	2	2	2	1	1	5	2	2	6	2	2	2	4	3	4	2	2	2	2	1	4	1	200000	3	11.5942	0	20000	1000	0	21000	2000	1000	500	2500	4000	1000	1000	3000	0	1000	3000	0	0	18500	1	10000	0	0
67	1	1	2	2	2	2	6	2	2	7	3	2	2	1	1	1	1	2	2	2	1	1	1	60000	2	2.89855	0	15000	5000	5000	25000	5000	1000	300	1800	2000	700	1000	2000	0	2000	1000	0	0	16500	2	0	0	0
85	3	1	2	2	1	1	4	2	2	5	2	3	2	1	1	1	1	1	1	2	1	1	1	40000	2	2.89855	0	10000	0	0	10000	2000	1000	300	1200	2000	800	200	300	0	220	1000	0	0	8720	2	0	0	0
64	1	2	2	2	1	1	5	1	1	3	1	2	2	4	3	1	1	2	2	2	1	2	2	30000	1	1.73913	1	10000	0	0	10000	700	1000	200	1000	2000	700	1000	200	0	250	350	0	0	7200	2	0	0	0
67	1	1	2	2	1	1	5	1	1	2	1	2	2	1	1	1	1	3	3	2	1	1	1	30000	1	1.73913	1	10000	2000	0	12000	0	1000	200	1000	1500	700	400	200	0	1800	500	0	0	7100	2	0	0	0
72	2	1	2	2	1	1	4	1	1	5	2	2	2	1	1	5	2	3	3	4	2	1	1	16000	1	1.15942	1	8000	2000	2000	12000	0	1000	200	800	1500	500	500	500	0	1000	300	0	0	6100	2	0	0	0
85	3	1	2	2	2	2	6	1	1	6	2	2	2	1	1	1	1	1	1	4	2	1	1	50000	2	2.41546	0	15000	0	0	15000	0	1000	200	1200	2000	500	1000	1000	0	1000	1000	1000	0	9700	2	0	0	0
60	1	1	2	2	1	1	5	2	2	4	2	1	1	1	1	4	2	2	2	2	1	1	1	50000	2	2.89855	0	15000	2000	2000	19000	8000	2000	300	1500	5000	470	1000	2000	0	300	350	0	0	20620	1	0	0	0
75	2	1	2	2	1	1	5	2	2	3	1	3	2	1	1	4	2	2	2	4	2	1	1	60000	2	3.47826	0	15000	0	0	15000	5000	2000	300	1500	2600	500	500	500	0	500	500	0	0	13600	2	0	0	0
60	1	1	2	2	2	2	6	1	1	4	2	2	2	1	1	1	1	1	1	2	1	1	1	60000	2	2.89855	0	10000	5000	4000	19000	3000	2000	200	1200	2000	490	600	1200	0	400	500	0	0	11390	2	0	0	0
60	1	1	2	2	1	1	5	1	1	3	1	2	2	1	1	5	2	2	2	4	2	1	1	30000	1	1.73913	1	10000	5000	1000	16000	3000	1000	200	1000	2000	700	1000	500	0	300	500	0	0	10000	2	0	0	0
65	1	2	2	2	2	2	7	1	1	3	1	2	2	4	3	1	1	1	1	2	1	3	2	100000	3	4.14079	0	10000	0	0	10000	13000	1500	400	2800	2000	1000	1000	2000	0	700	1000	0	0	25000	2	0	0	0
65	1	2	1	1	1	1	5	1	1	3	1	4	2	4	3	1	1	1	1	2	1	3	2	70000	3	4.05797	0	10000	0	0	10000	30000	2000	400	2000	2000	1000	1000	1500	0	300	1000	0	0	40800	2	0	0	0
60	1	2	1	1	2	2	5	1	1	3	1	4	2	5	3	1	1	1	1	2	1	3	2	70000	3	4.05797	0	15000	0	0	15000	15000	2000	400	2000	2000	700	1000	2000	0	500	600	0	0	25800	2	0	0	0
61	1	2	2	2	2	2	8	2	2	3	1	4	2	4	3	1	1	1	1	2	1	4	1	90000	3	3.26087	0	15000	0	0	15000	17000	2000	400	3200	2000	1000	1000	5000	0	330	700	0	0	32230	2	0	0	0
60	1	2	2	2	2	2	7	1	1	2	1	4	2	1	1	1	1	3	3	4	2	4	1	50000	2	2.07039	0	7000	5000	0	12000	5000	2000	200	1400	2000	700	500	500	0	300	350	0	0	12750	2	0	0	0
83	3	2	1	1	1	1	2	1	1	2	1	1	1	1	1	2	2	2	2	2	1	3	2	10000	1	1.44928	1	5000	0	0	5000	0	0	200	400	500	0	0	0	0	200	0	0	0	1100	1	3000	2000	0
66	1	2	2	2	2	2	7	1	1	2	1	4	2	4	3	2	2	2	2	2	1	2	2	100000	3	4.14079	0	20000	0	1000	21000	10000	2000	400	2800	2000	2500	5000	2000	0	600	1000	0	1000	28900	2	0	0	0
67	1	2	1	1	1	1	2	1	1	3	1	1	1	3	2	1	1	3	3	2	1	4	1	25000	1	3.62319	0	10000	0	0	10000	0	0	200	400	1000	500	200	500	0	400	350	0	0	3350	1	5000	7000	2000
80	3	1	1	1	1	1	4	3	2	5	2	1	1	1	1	1	1	1	1	2	1	4	1	20000	1	1.44928	1	10000	0	0	10000	0	1000	200	800	1000	500	200	500	0	1000	350	0	0	5350	2	0	0	0
67	1	1	2	2	1	1	5	1	1	3	1	2	2	1	1	2	2	2	2	4	2	1	1	50000	2	2.89855	0	15000	0	0	15000	7000	1000	400	2000	2000	500	100	1300	0	200	350	0	0	14450	1	10000	0	0
61	1	1	2	2	1	1	5	1	1	3	1	2	2	5	3	2	2	2	2	2	1	3	2	40000	2	2.31884	0	15000	0	500	15500	0	1000	200	1000	2000	700	200	1200	0	500	350	0	0	6950	1	7000	0	0
63	1	1	1	1	1	1	2	2	2	2	1	1	1	3	2	1	1	2	2	2	1	3	2	40000	2	5.7971	0	15000	0	0	15000	0	1000	400	800	1000	200	200	600	0	400	350	0	0	4550	1	12000	1000	0
71	2	1	2	2	2	2	6	1	1	3	1	4	2	1	1	1	1	2	2	4	2	1	1	30000	1	1.44928	1	15000	0	500	15500	200	1500	200	1200	2000	700	600	500	0	600	500	0	0	7800	2	0	0	0
62	1	1	2	2	1	1	2	1	1	2	1	1	1	5	3	1	1	2	2	4	2	3	2	50000	2	7.24638	0	10000	0	0	10000	0	1000	200	400	2000	1000	1000	500	0	220	0	0	0	6120	2	0	0	0
75	2	1	2	2	1	1	5	1	1	3	1	3	2	1	1	1	1	1	1	4	2	1	1	50000	2	2.89855	0	15000	0	0	15000	10000	2000	200	1000	2000	700	500	500	0	1000	350	0	0	18050	2	0	0	0
69	1	1	2	2	1	1	5	1	1	3	1	2	2	4	3	1	1	1	1	4	2	1	1	100000	3	5.7971	0	15000	0	0	15000	2000	5000	300	1500	2000	700	1000	1200	0	250	350	0	0	14000	2	0	0	0
60	1	1	2	2	1	1	7	1	1	3	1	2	2	1	1	4	2	2	2	2	1	1	1	60000	2	2.48447	0	20000	10000	0	30000	10000	1000	200	1400	2000	700	1000	500	0	2000	350	3000	0	21950	1	3000		5000
75	2	1	2	2	1	1	4	2	2	7	3	2	2	1	1	2	2	2	2	2	1	1	1	80000	3	5.7971	0	10000	5000	2000	17000	1600	2000	300	1200	3000	500	1000	500	0	700	200	1000	0	11700	2	0	0	0
70	2	2	2	2	2	2	7	1	1	4	2	2	2	1	1	1	1	1	1	2	1	4	1	50000	2	2.07039	0	10000	5000	0	15000	6000	2000	200	1400	5000	2000	500	500	0	700	500	0	1000	19600	1	0	1000	0
80	3	1	2	2	1	1	4	2	2	5	2	2	2	1	1	1	1	3	3	2	1	3	2	40000	2	2.89855	0	10000	1000	0	11000	700	2000	200	800	2000	400	200	300	0	600	350	3000	0	10350	2	0	0	0
80	3	1	3	2	2	2	4	3	2	2	1	2	2	1	1	1	1	3	3	4	2	1	1	60000	2	4.34783	0	20000	0	0	20000	0	1000	400	1600	1500	1000	2000	1500	0	4000	2000	0	0	14600	1	0	0	0
73	2	1	2	2	2	2	5	1	1	6	2	2	2	1	1	1	1	3	3	2	1	1	1	24000	1	1.3913	1	10000	0	100	10100	2000	1000	200	1000	1000	200	200	200	0	1000	200	0	1000	7800	2	0	0	0
69	1	1	1	1	1	1	1	1	1	5	2	1	1	1	1	1	1	1	1	4	2	1	1	20000	1	5.7971	0	5000	0	3000	8000	0	1000	200	200	1000	200	200	600	0	600	350	0	0	4150	1	3000	0	0
61	1	1	1	1	1	1	4	1	1	3	1	1	1	1	1	1	1	4	3	2	1	1	1	15000	1	1.08696	1	7000	0	15000	22000	0	1000	200	800	1000	700	0	600	0	160	350	0	0	4610	2	0	0	0
61	1	2	1	1	2	2	6	1	1	5	2	2	2	2	2	1	1	2	2	2	1	3	2	80000	3	3.86473	0	15000	1000	0	16000	0	2000	300	1800	2000	1500	1000	2000	0	1000	1000	0	0	12300	2	0	0	0
67	1	1	1	1	1	1	2	1	1	1	1	1	1	1	1	1	1	2	2	4	2	1	1	15000	1	2.17391	0	5000	0	0	5000	0	1000	200	400	1000	200	200	600	0	200	350	0	0	3950	2	0	0	0
73	2	1	1	1	1	1	5	1	1	2	1	3	2	1	1	2	2	2	2	2	1	1	1	20000	1	1.15942	1	10000	0	0	10000	1500	2000	200	1000	1000	200	300	600	0	200	350	0	0	7150	2	0	0	0
60	1	1	2	2	1	1	5	2	2	5	2	3	2	2	2	1	1	2	2	2	1	1	1	55000	2	3.18841	0	15000	0	0	15000	2000	3000	200	1000	1000	300	200	700	0	1000	350	0	0	9550	2	0	0	0
73	2	2	2	2	1	1	5	1	1	4	2	2	2	4	3	1	1	2	2	2	1	3	2	35000	2	2.02899	0	20000	0	0	20000	6000	2000	200	1000	1000	700	500	400	0	500	350	0	500	12950	2	0	0	0
60	1	2	2	2	1	1	5	1	1	2	1	3	2	2	2	4	2	2	2	2	1	3	2	100000	3	5.7971	0	20000	5000	1000	26000	1200	1000	400	2000	5000	700	1000	2000	0	200	0	0	2000	15100	2	0	0	0
60	1	1	2	2	2	2	7	3	2	6	2	4	2	1	1	5	2	2	2	2	1	1	1	70000	3	2.89855	0	20000	5000	1000	26000	8000	2000	200	1400	4000	700	1000	1500	0	500	2000	0	0	21100	2	0	0	0
60	1	1	1	1	1	1	2	2	2	4	2	1	1	1	1	1	1	1	1	4	2	1	1	15000	1	2.17391	0	5000	2000	2000	9000	0	1000	200	400	1000	500	100	100	0	500	350	0	0	3950	2	1	0	0
67	1	2	2	2	1	1	4	2	2	1	1	2	2	5	3	1	1	2	2	2	1	3	2	80000	3	5.7971	0	15000	0	1000	16000	2600	1000	500	2000	2000	1800	1000	1000	15000	1200	1000	0	0	28600	1	5000	0	0
64	1	2	2	2	1	1	7	1	1	2	1	2	2	2	2	4	2	4	3	2	1	2	2	200000	3	8.28157	0	20000	5000	0	25000	6000	3000	400	2800	2000	2000	1000	1400	0	1500	0	0	0	19700	2	0	0	0
70	2	1	2	2	2	2	3	1	1	3	1	2	2	1	1	1	1	3	3	3	2	1	1	50000	2	4.83092	0	7000	5000	0	12000	1200	1000	500	1500	1000	700	200	500	2000	1200	200	0	0	9500	1	2000	0	0
83	3	1	2	2	1	1	5	1	1	8	3	2	2	1	1	2	2	2	2	2	1	1	1	90000	3	5.21739	0	10000	0	0	10000	5000	2000	200	1000	1000	700	700	1200	0	1000	350	0	0	12950	2	0	0	0
70	2	1	2	2	2	2	5	1	1	3	1	4	2	1	1	1	1	3	3	4	2	1	1	100000	3	5.7971	0	35000	0	1000	36000	8000	4000	200	1000	4000	700	1000	1500	0	1000	350	0	0	21550	1	0	0	1000
60	1	1	2	2	2	2	5	1	1	4	2	4	2	3	2	1	1	1	1	2	1	2	2	60000	2	3.47826	0	15000	5000	0	20000	5000	2000	400	2000	1000	1500	1000	2000	0	500	0	0	0	15000	2	0	0	0
70	2	1	2	2	2	2	6	2	2	3	1	4	2	2	2	1	1	3	3	2	1	2	2	70000	3	3.38164	0	10000	5000	0	15000	3200	1000	300	1800	1000	1200	500	1000	0	500	1200	0	0	11400	1	5000	0	0
60	1	1	2	2	2	2	6	2	2	3	1	4	2	1	1	4	2	2	2	4	2	3	2	70000	3	3.38164	0	20000	5000	0	25000	6000	2000	400	2400	1000	1200	1000	2000	0	300	1200	0	0	17100	2	0	0	0
77	2	1	2	2	2	2	6	1	1	3	1	2	2	1	1	1	1	2	2	2	1	1	1	30000	1	1.44928	1	17000	2000	0	19000	3000	1000	200	1200	2000	1200	500	300	0	300	350	0	0	9850	2	0	0	0
70	2	2	2	2	1	1	5	1	1	2	1	2	2	1	1	1	1	6	3	2	1	3	2	60000	2	3.47826	0	20000	5000	0	25000	2000	1000	300	1500	5000	700	500	1500	0	800	350	0	0	13350	2	0	0	0
92	3	1	3	2	2	2	6	1	1	4	2	2	2	1	1	1	1	2	2	4	2	1	1	70000	3	3.38164	0	20000	5000	5000	30000	3000	2000	400	2400	5000	2000	500	2000	0	1600	350	0	0	18850	2	0	0	0
62	1	1	2	2	2	2	6	1	1	6	2	2	2	3	2	1	1	3	3	2	1	1	1	60000	2	2.89855	0	20000	0	0	20000	5000	2000	400	2400	3000	1200	1000	1000	0	300	350	0	0	16250	1	3000	0	0
60	1	2	2	2	1	1	5	1	1	4	2	4	2	1	1	1	1	3	3	2	1	3	2	15000	1	0.869565	1	7000	10000	0	17000	300	500	200	1000	1000	200	300	300	0	400	200	0	0	4200	1	1000	0	0
79	2	2	2	2	2	2	7	3	2	4	2	4	2	1	1	1	1	2	2	4	2	3	2	80000	3	3.31263	0	20000	10000	0	30000	5000	2000	400	2800	2000	2000	1000	2000	0	1000	1000	0	0	18800	2	0	0	0
65	1	1	2	2	2	2	8	2	2	5	2	4	2	4	3	1	1	6	3	2	1	3	2	300000	3	10.8696	0	30000	10000	2000	42000	20000	7000	400	3200	10000	2000	3000	2000	0	1500	1000	0	0	49700	1	10000	0	0
77	2	1	2	2	2	2	7	1	1	3	1	4	2	4	3	4	2	2	2	2	1	3	2	50000	2	2.07039	0	6000	15000	0	21000	7000	2000	300	2100	2000	1000	1000	2000	0	300	350	0	0	17750	1	3000	0	0
60	1	1	2	2	1	1	5	1	1	2	1	2	2	1	1	1	1	1	1	2	1	1	1	60000	2	3.47826	0	15000	5000	2500	22500	2000	1000	300	1500	1000	700	1000	2000	0	300	1000	0	0	10500	1	8000	0	9000
80	3	1	2	2	1	1	5	1	1	3	1	2	2	1	1	1	1	2	2	2	1	1	1	50000	2	2.89855	0	10000	7000	0	17000	7000	2000	400	2000	1600	2000	200	1000	0	1000	300	0	0	17100	2	0	0	0
83	3	2	2	2	1	1	5	1	1	2	1	4	2	1	1	1	1	1	1	4	2	3	2	15000	1	0.869565	1	7000	10000	0	17000	0	1000	200	1000	1000	400	0	0	0	1000	0	0	0	4400	2	0	0	0
71	2	1	2	2	2	2	6	2	2	2	1	2	2	1	1	1	1	1	1	2	1	1	1	25000	1	1.20773	1	10000	8000	0	18000	300	1000	200	1200	1500	400	0	200	0	1000	0	0	0	5600	2	0	0	0
75	2	1	1	1	1	1	2	1	1	2	1	1	1	1	1	1	1	1	1	2	1	1	1	17000	1	2.46377	0	5000	4000	2000	11000	0	0	200	400	500	0	0	0	0	300	0	0	0	1200	1	5000	2000	1000
60	1	1	2	2	2	2	7	3	2	5	2	2	2	1	1	4	2	2	2	2	1	1	1	100000	3	4.14079	0	5000	30000	0	35000	10000	0	400	2800	2000	1000	2000	1000	0	200	200	0	0	19200	1	5000	0	0
80	3	2	2	2	1	1	5	1	1	4	2	2	2	5	3	1	1	2	2	2	1	3	2	20000	1	1.15942	1	7000	1000	0	8000	2000	1000	300	1500	2000	800	1000	600	0	300	350	0	0	9550	1	3000	0	0
68	1	1	2	2	1	1	5	1	1	4	2	2	2	1	1	1	1	3	3	4	2	1	1	30000	1	1.73913	1	15000	0	0	15000	3000	2000	300	1500	1000	700	1000	600	0	600	350	0	0	10750	1	0	0	0
64	1	1	1	1	2	2	6	1	1	4	2	4	2	1	1	2	2	2	2	2	1	1	1	12000	1	0.57971	1	7000	15000	5000	27000	3000	2000	300	1800	1000	700	300	300	0	1000	350	0	0	10450	2	0	0	2000
99	3	2	2	2	1	1	4	1	1	2	1	2	2	1	1	1	1	2	2	4	2	3	2	90000	3	6.52174	0	20000	5000	0	25000	5000	2000	400	1600	2000	1200	700	2000	0	1000	0	0	0	15500	1	0	0	0
65	1	1	2	2	1	1	5	2	2	2	1	2	2	2	2	4	2	2	2	2	1	1	1	50000	2	2.89855	0	20000	0	0	20000	5000	1000	400	2000	2500	900	1000	2000	0	300	350	0	0	15050	1	7000	0	0
69	1	2	1	1	1	1	5	1	1	2	1	2	2	1	1	4	2	2	2	2	1	3	2	20000	1	1.15942	1	7000	1000	0	8000	0	500	500	2500	1700	400	200	200	0	700	350	0	1000	7550	2	0	0	0
63	1	1	2	2	1	1	5	2	2	4	2	2	2	1	1	1	1	6	3	2	1	1	1	100000	3	5.7971	0	20000	5000	0	25000	2000	1000	500	2500	1200	700	200	200	0	700	350	0	1000	9850	1	5000	0	0
60	1	1	2	2	2	2	8	2	2	3	1	2	2	1	1	4	2	2	2	2	1	1	1	100000	3	3.62319	0	20000	5000	1000	26000	8000	2000	300	2400	1200	1200	1000	2000	0	2000	350	0	1000	21150	1	8000	0	0
65	1	1	3	2	2	2	8	2	2	5	2	2	2	1	1	5	2	2	2	4	2	1	1	70000	3	2.53623	0	15000	5000	1000	21000	7000	1000	500	4000	1000	1000	200	500	0	600	350	0	1000	16650	1	2000	700	0
62	1	2	1	1	1	1	2	1	1	2	1	1	1	2	2	4	2	2	2	2	1	2	2	30000	1	4.34783	0	10000	0	0	10000	0	0	500	1000	1000	0	0	200	0	1000	0	3000	0	6200	1	5000	0	0
70	2	2	2	2	2	2	6	2	2	4	2	2	2	1	1	4	2	2	2	4	2	4	1	50000	2	2.41546	0	15000	1000	500	16500	6000	2500	400	2400	2000	1200	1000	1500	0	240	500	0	0	17340	1	5000	0	0
62	1	1	2	2	1	1	5	1	1	8	3	2	2	1	1	1	1	2	2	2	1	1	1	40000	2	2.31884	0	10000	2000	0	12000	8000	2000	300	1500	1500	700	1500	2000	0	1000	200	0	0	18400	2	0	0	0
70	2	1	2	2	1	1	5	1	1	6	2	2	2	1	1	4	2	3	3	4	2	1	1	50000	2	2.89855	0	12000	0	0	12000	45000	1400	300	1500	1500	500	200	1200	0	1000	300	0	0	52600	1	0	0	0
70	2	2	1	1	1	1	2	1	1	2	1	1	1	4	3	1	1	2	2	2	1	4	1	20000	1	2.89855	0	7000	10000	0	17000	0	0	200	400	1000	300	200	200	0	220	0	0	0	2320	1	2000	0	0
60	1	2	2	2	1	1	5	2	2	2	1	2	2	4	3	4	2	2	2	2	1	2	2	50000	2	2.89855	0	15000	0	0	15000	0	1000	200	1000	2000	1000	500	1500	0	300	300	0	0	7600	1	5000	0	2000
68	1	2	1	1	1	1	2	1	1	2	1	1	1	4	3	4	2	2	2	2	1	4	1	30000	1	4.34783	0	15000	5000	0	20000	0	1000	200	400	1000	500	200	1200	0	320	0	0	0	4620	1	2000	0	0
65	1	1	2	2	1	1	4	1	1	4	2	1	1	2	2	1	1	2	2	2	1	1	1	40000	2	2.89855	0	10000	0	600	10600	0	2000	200	800	2000	1000	1000	1500	0	400	1000	0	0	9700	1	1000	0	0
71	2	2	2	2	1	1	5	1	1	3	1	2	2	5	3	1	1	1	1	4	2	3	2	40000	2	2.31884	0	10000	0	1000	11000	2000	1000	200	1000	2000	1200	700	1200	0	1000	0	0	1000	11100	1	0	0	1000
71	2	2	2	2	2	2	7	2	2	4	2	2	2	1	1	4	2	2	2	2	1	3	2	60000	2	2.48447	0	15000	2000	0	17000	4000	2000	400	2800	2000	700	1000	1500	0	1000	300	0	0	15300	2	0	0	0
60	1	2	2	2	1	1	5	3	2	7	3	2	2	1	1	4	2	2	2	2	1	4	1	70000	3	4.05797	0	20000	0	0	20000	2000	1000	300	1500	2000	700	1000	1000	0	1000	0	0	0	10200	1	1000	0	1000
70	2	2	2	2	1	1	4	2	2	6	2	2	2	1	1	1	1	3	3	4	2	3	2	50000	2	3.62319	0	15000	0	2000	17000	3000	1000	400	1600	2000	1000	1000	1200	0	220	500	0	0	11520	2	0	0	0
70	2	2	2	2	2	2	6	1	1	5	2	3	2	1	1	1	1	3	3	4	2	3	2	70000	3	3.38164	0	15000	0	5000	20000	4000	2000	200	1200	1500	1000	1000	1300	0	1000	350	0	0	13350	2	0	0	0
69	1	1	2	2	2	2	8	2	2	5	2	2	2	5	3	1	1	3	3	4	2	4	1	70000	3	2.53623	0	20000	5000	0	25000	11000	2000	300	2400	2000	1000	1000	1000	0	1000	350	0	0	21750	2	0	0	0
60	1	2	2	2	2	2	3	1	1	4	2	2	2	5	3	5	2	2	2	2	1	3	2	30000	1	2.89855	0	10000	0	0	10000	0	2000	400	1200	1500	700	300	300	0	300	350	0	0	6650	2	0	0	0
65	1	1	2	2	2	2	7	1	1	5	2	2	2	1	1	1	1	3	3	2	1	1	1	40000	2	1.65631	1	10000	5000	1000	16000	2000	500	500	3500	1700	800	200	0	0	400	0	0	1000	10100	2	0	0	0
64	1	1	2	2	1	1	4	1	1	2	1	4	2	4	3	1	1	1	1	2	1	3	2	100000	3	7.24638	0	10000	0	0	10000	3000	2000	500	2000	2000	700	2000	1200	0	600	350	0	0	13850	2	0	0	0
66	1	1	2	2	2	2	5	1	1	6	2	2	2	1	1	5	2	3	3	4	2	1	1	50000	2	2.89855	0	12000	0	0	12000	4400	1400	300	1500	1500	500	200	1200	0	1000	300	0	0	12000	1	0	0	0
85	3	2	3	2	1	1	5	1	1	5	2	3	2	1	1	1	1	3	3	4	2	3	2	50000	2	2.89855	0	10000	5000	1000	16000	6000	2000	300	1500	1500	1200	1000	1500	0	700	0	0	1000	16400	2	0	0	0
60	1	2	2	2	1	1	5	2	2	2	1	2	2	3	2	4	2	2	2	2	1	4	1	50000	2	2.89855	0	5000	7000	2000	14000	11000	2500	700	3500	1200	700	200	1500	0	200	1000	0	0	21800	1	5000	1000	0
61	1	1	2	2	2	2	9	1	1	8	3	2	2	1	1	4	2	2	2	2	1	1	1	120000	3	3.86473	0	30000	0	500	30500	10000	2000	300	2700	2000	2000	2000	2000	0	1200	700	0	0	24600	1	0	0	0
62	1	2	1	1	1	1	2	2	2	4	2	3	2	1	1	1	1	3	3	2	1	4	1	20000	1	2.89855	0	7000	0	500	7500	0	0	300	600	1000	0	500	200	0	7000	0	0	0	9300	1	5000	0	0
65	1	1	2	2	1	1	4	1	1	2	1	2	2	1	1	1	1	2	2	4	2	1	1	60000	2	4.34783	0	10000	0	0	10000	7000	1000	400	1600	2000	700	500	500	5000	300	350	0	0	18950	1	2000	0	0
74	2	2	2	2	2	2	8	2	2	4	2	2	2	6	3	4	2	2	2	2	1	3	2	100000	3	3.62319	0	20000	5000	1000	26000	7000	2000	300	2400	2000	1000	500	1000	0	200	350	0	0	16450	2	0	0	0
60	1	1	2	2	2	2	7	2	2	3	1	2	2	1	1	1	1	3	3	2	1	1	1	60000	2	2.48447	0	15000	7000	2000	24000	8000	2000	300	2100	2000	800	1000	1500	0	380	350	0	0	18130	2	0	0	0
66	1	1	2	2	1	1	5	1	1	4	2	2	2	1	1	1	1	1	1	4	2	1	1	50000	2	2.89855	0	10000	0	0	10000	3000	1000	300	1500	5000	1200	1000	1500	0	300	350	0	0	14850	2	0	0	0
70	2	2	2	2	2	2	5	3	2	6	2	2	2	4	3	1	1	3	3	2	1	3	2	100000	3	5.7971	0	15000	0	0	15000	3200	2000	400	2000	3500	800	200	1200	0	800	1000	0	0	14700	2	0	0	0
76	2	2	2	2	2	2	6	2	2	3	1	2	2	1	1	1	1	2	2	4	2	3	2	100000	3	4.83092	0	20000	5000	0	25000	8000	2000	300	1800	2500	1500	1500	500	0	400	2000	0	1000	21200	2	0	0	0
65	1	1	2	2	2	2	6	2	2	5	2	2	2	1	1	4	2	2	2	2	1	1	1	70000	3	3.38164	0	18000	5000	0	23000	6000	1000	300	1800	3000	800	1000	1200	0	1000	2000	0	0	17800	1	2000	0	0
68	1	1	2	2	1	1	4	1	1	3	1	2	2	1	1	1	1	2	2	2	1	3	2	40000	2	2.89855	0	10000	5000	0	15000	200	1000	200	800	1500	700	0	0	0	1200	0	0	0	5400	2	0	0	0
65	1	2	2	2	1	1	5	1	1	2	1	2	2	1	1	5	2	3	3	2	1	3	2	30000	1	1.73913	1	10000	5000	0	15000	200	1000	200	1000	1000	600	0	200	0	600	0	0	0	4600	2	0	0	0
70	2	1	2	2	1	1	5	2	2	3	1	2	2	1	1	5	2	6	3	2	1	1	1	60000	2	3.47826	0	15000	6000	0	21000	3000	2000	300	1500	1000	700	1000	1200	0	500	350	0	0	11250	1	5000	1000	0
81	3	1	3	2	2	2	10	4	2	3	1	2	2	1	1	1	1	1	1	2	1	1	1	200000	3	5.7971	0	30000	15000	0	45000	10000	5000	400	4000	3000	1300	600	300	0	400	350	0	0	24950	2	0	0	0
84	3	2	1	1	1	1	1	1	1	4	2	1	1	1	1	1	1	2	2	4	2	3	2	20000	1	5.7971	0	7000	5000	2000	14000	0	0	200	200	700	0	0	0	0	340	0	0	0	1240	1	3000	0	0
64	1	1	2	2	2	2	7	2	2	3	1	1	1	1	1	1	1	2	2	2	1	1	1	40000	2	1.65631	1	10000	0	0	10000	1000	2000	200	1400	1000	700	0	200	0	300	0	0	0	6600	2	0	0	0
81	3	2	2	2	2	2	5	2	2	3	1	2	2	6	3	1	1	6	3	2	1	3	2	70000	3	4.05797	0	18000	0	0	18000	7000	2000	300	1500	2000	800	1000	300	0	1200	0	0	0	15800	2	0	0	0
77	2	2	2	2	1	1	5	1	1	3	1	2	2	3	2	1	1	2	2	2	1	3	2	25000	1	1.44928	1	7000	10000	0	17000	200	1000	200	1000	1000	500	700	200	0	500	0	0	0	5100	2	0	0	0
60	1	1	2	2	2	2	8	4	2	5	2	2	2	1	1	4	2	2	2	2	1	1	1	120000	3	4.34783	0	20000	15000	0	35000	4000	1500	300	2400	1200	700	1000	2000	0	5000	0	0	0	17800	1	12000	0	0
66	1	1	2	2	3	2	12	4	2	4	2	4	2	1	1	1	1	1	1	2	1	1	1	100000	3	2.41546	0	25000	20000	2000	47000	300	3000	400	4800	15000	1440	3000	1000	0	500	0	0	0	29040	1	10000	5000	0
60	1	2	2	2	1	1	5	3	2	3	1	2	2	1	1	1	1	2	2	2	1	3	2	24000	1	1.3913	1	15000	5000	0	20000	300	2000	300	1500	2000	700	500	1200	0	1000	0	0	0	9200	2	0	0	0
85	3	2	2	2	1	1	5	2	2	3	1	2	2	4	3	1	1	1	1	2	1	3	2	60000	2	3.47826	0	7000	4000	2000	13000	5000	2000	300	1500	1800	600	700	1200	0	300	0	0	0	13100	2	0	0	0
[truncated: 44 more columns]

## Sheet: Instructions
AgeGroup	Gender	FamilyType		MembersCat		Education			Occupation					Religion	Ethnicity
60-69=1	Female=1	1=Nuclear		<5=1		Illiterate/informal=1			Retired/unemployed=4					Hindu=1	Brahmin/Chhetri=1				CatCHE
70-79=2	Male=2	2=Joint		5-10=2		Primary=2			Housemaker=1					Buddhist=2	Janajati=2				1=presence
≥80=3		3=Three generation family		>10=3		Class 10/Secondary=3			Job (governmental or non-governmental)=2					Islam=3	Dalit=3				2=absence
						Class 12/High school=4			Sef-employed=3					Kiranti=4	Madhesi=4
		FamilyType2		MembersCat2		Bachelor=5								Christian=5	Muslim=5
		1=Nuclear		<5=1		Postgraduate & above=6									Others(Thakuri, sanyasi)=6
		2=Joint & three generation		≥5=2					Self-employed: working in own farm or the owner of business or working for oneself as freelancer
						EducatCate3			Housemaker: a person, especially a housewife who manages a home
		WorkOutside				Illiterate/Informal=1			Occupation2Cat
		Noone=1				Upto 10/secondary=2			Housemaker & Retired/unemployed=1					Religion2Cat	EthnicityCat3
		OneOutside= 2				Up to 12 & above=3			Job & Self-employed=2					Hindu=1	Brahmin/Chhetri=1
		TwoOutside=3												Others=2	Janajati=2
		3Outside=4				ChildCat4			LivingWith						Others=3
						0 children=0			Alone/Couple only=1
		ForeignEmployee				1-3 children=1			With son/s=2						MarriedStatus		CatCNCD		CatDisDuration
		None=1				4-6 children=2			With daughter/s=3						UnMarried=1		HTN=1		6 Mon- 1 year=1
		≥1=2				≥7 children=3			All together=4						Married=2		DM=2		>1-5 year=2
									LivingWithCat2			IncomCat3			Seperated=3		CVD=3		>5 year=3
		Checkup		HospitalType		TypesOfHealthServices			Alone/Couple only=1			≤30000=1			Widowed=4		COPD=4
		Regularly=1		Public=1		Allopathic			With sons/daughters/all=2			30000-60000=2					Cancer=5
		NotRegular=0		Private=2		Allopathic+Ayurveda						>60000=3			MaritalStat2Cat		Multi-morbidity=6
				Both=3		Others(TraditionalHealer&Homeopathic)									Married=1
						No=0 & Yes=1									Single(Unmarried/Separated/Widowed)=2
